# Supplementary material for: Determination of the center of mass in a heterogeneous population of dogs
Source: PLoS One. 2022 Apr 27;17(4):e0267361. doi: 10.1371/journal.pone.0267361 (PMC9045670; doi:10.1371/journal.pone.0267361)
Supplement: S1 Data — (XLSX) [file pone.0267361.s001.xlsx]

## Sheet: Sheet1
Subject	Breed	Gender	Age	BW (kg)	BW (N)	Transverse plane length	Saggital plane width	Dorsal plane height	Board weight (N)	Board length (cm)	Board COG (cm)	Reported weight Tplane(N)	Reported weight Splane(N)	Reported weight Dplane(N)	CoM T-plane	CoM S-Plane	CoM D-plane	IMU to ventral part of chest	IMU to ischium	side to side/2	T-D CoM to IMU	3D CoM to IMU	Height to IMU	mid feet to IMU	Height to acromion (RT)	Height to acromion (LT)	Height to trochanter (RT)	Height to trochanter (LT)	acromion to trochanter (RT)	acromion to trochanter (LT)	acromion to acromion	trochanter to trochanter	right front to right rear	left front to left rear	interFRONT foot distance	inter REAR foot distance	T-plane to acromion	D-plane to floor	S-plane to midline (1/2 the saggital)
1	italian greyhound	FS	12	7.4	72.57	57	16	20	139.16	154	43.15	10.79	2.86	3.84	22.8973	6.06917	8.14882	7	43	5.75	20.3495	20.352	28	13.5	28	28	32	32	29	29	11.5	11	27	27	8	12			8
2	Boxer Mix	FS	6	34.1	333.43	101	19	28	139.16	154	43.15	62.33	15.49	21.52	28.7881	7.15431	9.93936	24	68	9	39.2902	39.3336	44	44	45	45	50	51	55	55	19	22	43	44	18	20.2	25	65	9.5
3	Whippet mix	FS	2	13.4	131.213	64	14	19	139.16	154	43.15	23.25	7.69	9.09	27.2877	9.02548	10.6686	15	52	6	25.4092	25.5887	35	30	34	34	36	36	42	42	13	14	40	40	9.5	10	23	40	7
4	Chihuahua Mix	FS	5	6.5	63.74	57	11.5	17.5	139.16	154	43.15	9.08	2.24	4.11	21.9379	5.41199	9.93003	19	36	4	20.4806	20.5292	23	23	21	21	30	30	28	28	9	11	31	31	7	9	12	34	5.75
5	GSP	FS	10	19	186.32	88	17	23	139.16	154	43.15	36.58	10.68	13.01	30.2347	8.82739	10.7532	29.5	59	8	33.1567	33.167	43	43	41	41	49	49	46	46	16	15	43	43	10	21	23	55	8.5
6	Lab Mix	MN	7	18.1	177.5	75	16	21	139.16	154	43.15	32.22	8.13	10.68	27.9543	7.05363	9.26603	27	58	9	34.1919	34.2473	39	39	34	34	41	41	47	47	13	15	54	52	5	12	18	41	8
7	Labrador Retriever	MN	11.5	32.8	321.66	102	20	28	139.16	154	43.15	64.38	22.52	27.28	30.823	10.7818	13.0607	47	80	10	52.9836	52.9893	47	47	45	45	53	53	60	60	19	17	48	49	9.5	12	26	56	10
8	Australian Shepherd	FS	8	17.2	168.67	74	15	19	139.16	154	43.15	29.67	8.58	12.83	27.0895	7.83376	11.7141	20	54	7	27.8493	27.8618	34	34	30	30	36	36	40	40	13	36.5	45	45	11	18	17	39	7.5
9	Mixed Breed Dog	FS	7.5	11.6	113.76	71	12	18	139.16	154	43.15	21.75	6.81	9.07	29.4436	9.21888	12.2783	24	54	6	28.7389	28.9186	32	32	30	30	36	36	37	37	12	14	33	34	10.5	12	13	40	6
10	Pitbull mix	MN	8	20.5	201.04	82	18	25	139.16	154	43.15	48.98	14.08	17.53	37.5195	10.7855	13.4283	27	62	8.5	26.2483	26.3477	37	37	39	39	43	43	48	48	15	16	49	49	12	14	19	45	9
11	Pitbull	FS	11	33.1	324.6	90	21	23	139.16	154	43.15	78.29	29.3	29.35	37.1431	13.9008	13.9245	20	67	21	31.2867	32.082	32	32	38	38	44	44	56	56	20	25	48	49	27	22	26	49	10.5
12	Corgi	FS	7.5	8.2	80.41	65	13	14.5	139.16	154	43.15	17.71	5.93	5.92	33.9179	11.357	11.3379	8.5	47	12	13.3341	13.3496	21	21	24	24	28	28	45	45	13.5	14	35	36	10	14	18	30.5	6.5
13	Pitbull	MN	5	25	245.166	74	16	23	139.16	154	43.15	50.57	19.67	23.28	31.7653	12.3556	14.6232	20	60	16	28.4245	28.6572	38	38	36	36	44	44	48	48	19	15	45	45	17	19	26	53	8
14	French Bulldog	MN	1.5	14.5	142.196	56	17	13	139.16	154	43.15	24.24	8.83	9	26.2522	9.563	9.74711	15	55	15	29.3672	29.8663	18	18	25	25	29	29	37	37	16	14	30	30	12	15	16	37	8.5
15	Golden Retriever	FS	5	23.5	230.456	89	17	22	139.16	154	43.15	53.03	14.51	19.22	35.4368	9.69617	12.8436	22	62	17	26.7083	27.689	33	33	36	36	40	40	53	53	15	16	47	47	16	18	27	51	8.5
16	GSP mix	FS	6	26.9	253.012	100	17	23	139.16	154	43.15	63.05	21.81	27.01	38.3764	13.275	16.4401	19	59	9	22.1245	22.5337	35.5	35.5	42	42	45	45	50	50	17	20	48	48	14	16	19	53	8.5
17	Chow mix	MN	8	23	225.55	90	17	23.5	139.16	154	43.15	46.75	17.99	21.56	31.9198	12.2831	14.7206	14	58	8	27.1539	27.4896	39	39	40	40	46	46	52	52	16	15	46	46	15	20	20	49	8.5
18	CKCS	FS	1.5	7.5	73.55	58	11	14	139.16	154	43.15	10.78	3.25	4.24	22.5713	6.80489	8.87777	8	39	5	16.8535	16.9498	20	20	27	27	30	30	34	34	11	12	40	39	9	11	14	31	5.5
19	Boxer mix	MN	3	25.8	258.89	101	16	24	139.16	154	43.15	62.12	19.03	22.4	36.9519	11.3199	13.3246	21	64	10	27.0843	27.1164	40	40	46	46	49	49	52	52	19	21	50	50	15	17	20	54	8
20	Mastiff	MN	3.5	60	588.399	125	26	34	139.16	154	43.15	162.01	68.56	87.71	42.4024	17.944	22.9561	41	97	28	71.8521	72.5523	64	64	62	62	65	65	78	78	26	25	81	83	28	26	34	76	13
21	Labrador Retriever	MN	11	29.8	292.24	99	22	30	139.16	154	43.15	74.5	22.24	25.11	39.2588	11.7197	13.2321	32	76	15	37.3816	37.5253	44	44	48	48	54	54	63	63	18	16	60	60	18	17	24	58	11
22	German Shepherd	FS	5	35.4	347.155	116	25	29	139.16	154	43.15	111.89	45.02	46.08	49.6351	19.9711	20.4414	38	75	14	26.6208	27.2822	59	59	55	55	54	54	74	74	19	21	61	64	21	19	27	67	12.5
23	German Shepherd	MN	6.5	37.2	364.81	104	24	27	139.16	154	43.15	99.65	35.05	36.47	42.066	14.7959	15.3954	37	73	14	30.9385	30.9488	57	57	51	51	57	57	69	69	18	19	61	62	18	19	25	65	12
24	French Bulldog	MN	10	16.2	158.87	62	12	17	139.16	154	43.15	25.12	7.52	9.12	24.35	7.28948	8.84044	13	50	7	25.9418	25.9434	28	28	30	30	32	32	48	48	12	14	39	40	10	12	21	39	6
25	Pug	MN	6	11.4	106.89	55	10	16	139.16	154	43.15	18.24	6.78	8.19	26.279	9.76817	11.7996	11	49	7	22.8941	23.0609	23	23	22	22	25	25	44	44	11	12	40	40	9	11	14	32	5
26	German Shepherd	MI	10	39.4	386.38	102	18	29	139.16	154	43.15	95.24	33.21	37.24	37.9599	13.2366	14.8428	34	87	18	49.147	49.3773	50	50	47	47	44	45	67	67	18	20	58	59	16	18	30	60	9
27	German Shepherd	FS	4	36	313.813	98	16	27	139.16	154	43.15	76.42	28.56	29.46	37.5022	14.0155	14.4571	30	67	23	29.5027	30.8404	46	46	46	46	45	45	54	54	16	20	72	74	13	15	30	56	8
28	German Shepherd	MI	2	42	411.88	108	20	30	139.16	154	43.15	98.08	48.35	54.82	36.6717	18.0778	20.4969	37	89	25	55.2794	55.7111	63	63	58	58	52	52	70	70	23	25	73	75	14	16	26	71	10
29	German Shepherd	FI	1.5	32.8	321.66	90	17	29	139.16	154	43.15	74.98	26.42	32.79	35.8979	12.649	15.6988	34	70	22	34.1236	35.3816	44	44	41	41	43	43	54	54	20	21	57	59	10	14	24	50	8.5
30	German Shepherd	MI	4	33.3	326.56	110	17	29	139.16	154	43.15	100.46	48.24	50.48	47.3752	22.7491	23.8055	39	87	23	41.2543	41.2551	51	51	44	44	46	46	64	64	22	24	68	68	12	15	29	60	8.5
31	Bull Mastiff	MN	4	51.3	503.08	118	25	30	139.16	154	43.15	138.21	59.32	80.51	42.3081	18.1587	24.6453	39	92	26	64.7485	65.2216	58	58	56	56	59	59	75	75	25	27	76	76	18	20	30	68	12.5
